# Supplementary material for: Oxidative Stress-Related Biomarkers in Inflammatory Bowel Disease: Dual Tools for Remission Assessment and Prediction of Treatment Outcome
Source: Antioxidants (Basel). 2025 Sep 28;14(10):1183. doi: 10.3390/antiox14101183 (PMC12561064; doi:10.3390/antiox14101183)
Supplement: Supplementary file 1 [file antioxidants-14-01183-s001.zip]

Archive with 1 entries (1 files):
- antioxidants-3870421-supplementary.pdf
